# Supplementary material for: A Small RNA Encoded in the Rv2660c Locus of Mycobacterium tuberculosis Is Induced during Starvation and Infection
Source: PLoS One. 2013 Dec 12;8(12):e80047. doi: 10.1371/journal.pone.0080047 (PMC3861185; doi:10.1371/journal.pone.0080047)
Supplement: Table S1 — Table shows Genespring output of probes with a minimum fold-change in expression of at least two, and their corresponding gene annotations (A). T-test against zero was performed and p-value selected as p<0.05, correcting for multiple comparisons using Benjamini-Hochberg. (B) Table shows same data as Table S1 but with a cut-off value of four. (XLSX) [file pone.0080047.s006.xlsx]

## Sheet: Table S1a
ProbeName		FC OE/wt	Regulation OE/wt	TargetID	GeneName	Description	BLAST hits [mismatch]	BLAST GeneNames	BLAST descriptions	FC ([wt vs OE] vs Zero)	Log FC ([wt vs OE] vs Zero)
BUGS0000000571934		90.4296	up	Rv0257	Rv0257	Putative uncharacterized protein	TBFG_10261[0]|TBFG_10260[0]|TBMG_00259[0]|TBMG_03982[0]|JTY_0264[0]|Rv0257[0]|Mb0263[0]|MRA_0265.1[0]|MT0270.1[0]|MT1650.1[2]|MT2423.1[1]|BCG_0295[0]	TBFG_10261, TBFG_00257	hypothetical protein|Putative uncharacterized protein|Putative uncharacterized protein Mb0263|Putative uncharacterized protein BCG_0295	-90.4296	-6.49872
BUGS0000000633630		21.9175	up	Rv0257	Rv0257	Putative uncharacterized protein	TBFG_10260[0]|TBMG_03982[0]|JTY_0264[0]|Rv0257[0]|Mb0263[0]|MRA_0265.1[0]|MT0270.1[0]|BCG_0295[0]		hypothetical protein|Putative uncharacterized protein|Putative uncharacterized protein Mb0263|Putative uncharacterized protein BCG_0295	-21.9175	-4.45401
BUGS0000000636363		86.2135	up	Rv0257	Rv0257	Putative uncharacterized protein	TBFG_10261[0]|TBFG_10260[0]|TBMG_00259[0]|TBMG_03982[0]|JTY_0264[0]|Rv0257[0]|Mb0263[0]|MRA_0265.1[0]|MT0270.1[0]|BCG_0295[0]	TBFG_10261, TBFG_00257	hypothetical protein|Putative uncharacterized protein|Putative uncharacterized protein Mb0263|Putative uncharacterized protein BCG_0295	-86.2135	-6.42984
BUGS0000000633867		31.8089	up	Rv1137c	Rv1137c	Putative uncharacterized protein	TBFG_11160[0]|TBMG_02845[0]|JTY_1172[0]|Rv1137c[0]|Mb1169c[0]|MRA_1147[0]|MT1170[0]|BCG_1199c[0]		hypothetical protein|enoyl-CoA hydratase|Putative uncharacterized protein|Putative uncharacterized protein Mb1169c|Putative uncharacterized protein BCG_1199c	-31.8089	-4.99136
BUGS0000000577024		2.20109	up	Rv1535	Rv1535	Putative uncharacterized protein	TBFG_11568[0]|TBMG_02442[0]|JTY_1562[0]|Rv1535[0]|Mb1562[0]|MRA_1547[0]|MT1586[0]|BCG_1587[0]	TBFG_11568, TBFG_01542	hypothetical protein|Putative uncharacterized protein|Putative uncharacterized protein Mb1562|Putative uncharacterized protein BCG_1587	-2.20109	-1.13822
BUGS0000000569948		3.11288	up	Rv1805c	Rv1805c	Putative uncharacterized protein	TBMG_02189[0]|JTY_1822[0]|Rv1805c[0]|Mb1834c[0]|MRA_1817.1[0]|MT1854.1[0]|BCG_1838c[0]		hypothetical protein|Putative uncharacterized protein|Putative uncharacterized protein Mb1834c|Putative uncharacterized protein BCG_1838c	-3.11288	-1.63825
BUGS0000000637530		2.82708	up	Rv1805c	Rv1805c	Putative uncharacterized protein	TBMG_02189[0]|JTY_1822[0]|Rv1805c[0]|Mb1834c[0]|MRA_1817.1[0]|MT1854.1[0]|BCG_1838c[0]		hypothetical protein|Putative uncharacterized protein|Putative uncharacterized protein Mb1834c|Putative uncharacterized protein BCG_1838c	-2.82708	-1.49931
BUGS0000000576425		2.15018	up	Rv1815	Rv1815	Uncharacterized protein Rv1815/MT1863	TBFG_11845[0]|TBMG_02179[0]|JTY_1833[0]|Rv1815[0]|Mb1845[0]|MRA_1827[0]|MT1863[0]|BCG_1849[0]	TBFG_11845, TBFG_01809	hypothetical protein|Uncharacterized protein Rv1815/MT1863|Uncharacterized protein Mb1845|Putative uncharacterized protein|Putative uncharacterized protein BCG_1849	-2.15018	-1.10446
BUGS0000000633801		2.21259	up	Rv1815	Rv1815	Uncharacterized protein Rv1815/MT1863	TBFG_11845[0]|TBMG_02179[0]|JTY_1833[0]|Rv1815[0]|Mb1845[0]|MRA_1827[0]|MT1863[0]|BCG_1849[0]	TBFG_11845, TBFG_01809	hypothetical protein|Uncharacterized protein Rv1815/MT1863|Uncharacterized protein Mb1845|Putative uncharacterized protein|Putative uncharacterized protein BCG_1849	-2.21259	-1.14573
BUGS0000000577313		2.10583	up	Rv1883c	Rv1883c	Putative uncharacterized protein	TBFG_11911[0]|TBMG_02111[0]|JTY_1904[0]|Rv1883c[0]|Mb1915c[0]|MRA_1894[0]|MT1931.1[0]|BCG_1920c[0]	TBFG_11911, TBFG_01876	hypothetical protein|Putative uncharacterized protein|Putative uncharacterized protein Mb1915c|Putative uncharacterized protein BCG_1920c	-2.10583	-1.07439
BUGS0000000577314		2.16364	up	Rv1883c	Rv1883c	Putative uncharacterized protein	TBFG_11911[0]|TBMG_02111[0]|JTY_1904[0]|Mb1915c[0]|MT1931.1[0]|BCG_1920c[0]	TBFG_11911, TBFG_01876	hypothetical protein|Putative uncharacterized protein Mb1915c|Putative uncharacterized protein|Putative uncharacterized protein BCG_1920c	-2.16364	-1.11346
BUGS0000000634808		2.181	up	Rv1883c	Rv1883c	Putative uncharacterized protein	Rv1883c[0]|MRA_1894[0]		Putative uncharacterized protein	-2.181	-1.12499
BUGS0000000578390		2.18556	up	Rv2267c	Rv2267c	Uncharacterized protein Rv2267c/MT2329	TBFG_12294[0]|TBMG_01715[0]|JTY_2278[0]|Rv2267c[0]|Mb2290c[0]|MRA_2287[0]|MT2329[0]|BCG_2284c[0]	TBFG_12294, TBFG_02256	hypothetical protein|Uncharacterized protein Rv2267c/MT2329|Uncharacterized protein Mb2290c|Putative uncharacterized protein|Putative uncharacterized protein BCG_2284c	-2.18556	-1.128
BUGS0000000576907		2.2011	up	Rv2269c	Rv2269c	Uncharacterized protein Rv2269c/MT2330.2	TBMG_01713[0]|JTY_2280[0]|Rv2269c[0]|Mb2292c[0]|MRA_2288.1[0]|MT2330.2[0]|BCG_2286c[0]		hypothetical protein|Uncharacterized protein Rv2269c/MT2330.2|Uncharacterized protein Mb2292c|Putative uncharacterized protein|Putative uncharacterized protein BCG_2286c	-2.2011	-1.13822
BUGS0000000570133		218.625	up	Rv2660c	Rv2660c	Putative uncharacterized protein	TBFG_12676[0]|TBMG_01313[0]|JTY_2666[0]|Rv2660c[0]|Mb2678c[0]|MRA_2690[0]|MT2736[0]|BCG_2672c[0]	TBFG_12676, TBFG_02640	hypothetical protein|Putative uncharacterized protein|Putative uncharacterized protein Mb2678c|Putative uncharacterized protein BCG_2672c	-218.625	-7.77231
BUGS0000000570134		65.6587	up	Rv2660c	Rv2660c	Putative uncharacterized protein	TBFG_12676[0]|TBMG_01313[0]|JTY_2666[0]|Rv2660c[0]|Mb2678c[0]|MRA_2690[0]|MT2736[0]|BCG_2672c[0]	TBFG_12676, TBFG_02640	hypothetical protein|Putative uncharacterized protein|Putative uncharacterized protein Mb2678c|Putative uncharacterized protein BCG_2672c	-65.6587	-6.03691
BUGS0000000634029		22.5987	up	Rv2660c	Rv2660c	Putative uncharacterized protein	TBFG_12676[0]|TBMG_01313[0]|Rv2660c[0]|MRA_2690[0]|MT2736[0]	TBFG_12676, TBFG_02640	hypothetical protein|Putative uncharacterized protein	-22.5987	-4.49817
BUGS0000000638116		46.1489	up	Rv2661c	Rv2661c	Putative uncharacterized protein	TBFG_12677[0]|TBMG_01312[0]|JTY_2667[0]|Rv2661c[0]|Mb2679c[0]|MRA_2690[0]|BCG_2673c[0]		hypothetical protein|Putative uncharacterized protein|Putative uncharacterized protein Mb2679c|Putative uncharacterized protein BCG_2673c	-46.1489	-5.52822
BUGS0000000574497		7.45533	up	Rv3284	Rv3284	Uncharacterized sufE-like protein Rv3284/MT3383	TBFG_13313[0]|TBMG_03332[0]|JTY_3309[0]|Rv3284[0]|Mb3312[0]|MRA_3325[0]|MT3383[0]|BCG_3313[0]	TBFG_13313, TBFG_03271	hypothetical protein|Uncharacterized sufE-like protein Rv3284/MT3383|Uncharacterized sufE-like protein Mb3312|Putative uncharacterized protein|Putative uncharacterized protein BCG_3313	-7.45533	-2.89827
BUGS0000000570558		5.66942	up	Rv3612c	Rv3612c	Putative uncharacterized protein	TBFG_13644[0]|TBMG_03650[0]|JTY_3677[0]|Rv3612c[0]|Mb3642c[0]|MRA_3649.1[0]|MT3715[0]|BCG_3676c[0]		hypothetical protein|Putative uncharacterized protein|Putative uncharacterized protein Mb3642c|Putative uncharacterized protein BCG_3676c	-5.66942	-2.5032
BUGS0000000637735		5.81065	up	Rv3612c	Rv3612c	Putative uncharacterized protein	TBFG_13644[0]|TBMG_03650[0]|JTY_3677[0]|Rv3612c[0]|Mb3642c[0]|MRA_3649.1[0]|MT3715[0]|BCG_3676c[0]		hypothetical protein|Putative uncharacterized protein|Putative uncharacterized protein Mb3642c|Putative uncharacterized protein BCG_3676c	-5.81065	-2.5387
BUGS0000000568546		8.32198	up	Rv3613c	Rv3613c	Putative uncharacterized protein	JTY_3678[0]|Rv3613c[0]|Mb3643c[0]|MRA_3649.2[0]|BCG_3677c[0]		hypothetical protein|Putative uncharacterized protein|Putative uncharacterized protein Mb3643c|Putative uncharacterized protein BCG_3677c	-8.32198	-3.05693
BUGS0000000570330		2.04785	up	Rv3788	Rv3788	Uncharacterized protein Rv3788/MT3896	TBFG_13822[0]|TBMG_03835[0]|JTY_3852[0]|Rv3788[0]|Mb3817[0]|MRA_3828[0]|MT3896[0]|BCG_3850[0]	TBFG_13822, TBFG_03777	nucleoside diphosphate kinase regulator|hypothetical protein|nucleotide diphosphate kinase regulator|Uncharacterized protein Rv3788/MT3896|Uncharacterized protein Mb3817|Nucleoside diphosphate kinase regulator|Putative uncharacterized protein BCG_3850	-2.04785	-1.03411
BUGS0000000579515		4.71167	up	Rv3899c	Rv3899c	Putative uncharacterized protein	TBFG_13934[0]|TBMG_03947[0]|JTY_3957[0]|Rv3899c[0]|Mb3928c[0]|MRA_3938[0]|MT4016[0]|BCG_3955c[0]	TBFG_13934, TBFG_03888	hypothetical protein|Putative uncharacterized protein|Putative uncharacterized protein Mb3928c|Putative uncharacterized protein BCG_3955c	-4.71167	-2.23624
BUGS0000000573653		5.68365	up	Rv1458c	Rv1458c	ABC-type efflux protein, ATP-binding protein	TBFG_11486[0]|TBMG_02524[0]|JTY_1494[0]|Rv1458c[0]|Mb1493c[0]|MRA_1467[0]|MT1505[0]|BCG_1519c[0]	TBFG_11486, TBFG_01463	antibiotic ABC transporter ATP-binding protein|antibiotic-transport ATP-binding protein ABC transporter|putative unidentified antibiotic-transport ATP-binding protein ABC transporter|ABC-type efflux protein, ATP-binding protein|PROBABLE UNIDENTIFIED ANTIBIOTIC-TRANSPORT ATP-BINDING PROTEIN ABC TRANSPORTER|Unidentified antibiotic ABC transporter ATP-binding protein|Probable unidentified antibiotic…	-5.68365	-2.50682
BUGS0000000573164		2.01455	up	Rv1707	Rv1707	PROBABLE CONSERVED TRANSMEMBRANE PROTEIN	TBFG_11722[0]|TBMG_02288[0]|JTY_1721[0]|Rv1707[0]|Mb1734[0]|MRA_1717[0]|MT1748[0]|BCG_1746[0]	TBFG_11722, TBFG_01698	transmembrane protein|hypothetical protein|putative transmembrane protein|PROBABLE CONSERVED TRANSMEMBRANE PROTEIN|Sulfate transporter|Probable conserved transmembrane protein	-2.01455	-1.01046
BUGS0000000576486		2.17051	up	Rv1884c	rpfC	PROBABLE RESUSCITATION-PROMOTING FACTOR RPFC	TBFG_11912[0]|TBMG_02110[0]|JTY_1905[0]|Rv1884c[0]|Mb1916c[0]|EBMYCG00000067589[0]|MT1932[0]|BCG_1921c[0]	TBFG_11912, TBFG_01877|rpfC	resuscitation-promoting factor rpfC|putative resuscitation-promoting factor|PROBABLE RESUSCITATION-PROMOTING FACTOR RPFC|Putative resuscitation-promoting factor RpfC|Putative uncharacterized protein|Probable resuscitation-promoting factor rpfC	-2.17051	-1.11803
BUGS0000000637619		2.13878	up	Rv1884c	rpfC	PROBABLE RESUSCITATION-PROMOTING FACTOR RPFC	TBFG_11912[0]|TBMG_02110[0]|JTY_1905[0]|Rv1884c[0]|Mb1916c[0]|EBMYCG00000067589[0]|MT1932[0]|BCG_1921c[0]	TBFG_11912, TBFG_01877|rpfC	resuscitation-promoting factor rpfC|putative resuscitation-promoting factor|PROBABLE RESUSCITATION-PROMOTING FACTOR RPFC|Putative resuscitation-promoting factor RpfC|Putative uncharacterized protein|Probable resuscitation-promoting factor rpfC	-2.13878	-1.09679
BUGS0000000637620		2.37894	up	Rv1884c	rpfC	PROBABLE RESUSCITATION-PROMOTING FACTOR RPFC	TBFG_11912[0]|TBMG_02110[1]|JTY_1905[0]|Rv1884c[0]|Mb1916c[0]|EBMYCG00000067589[0]|MT1932[0]|BCG_1921c[0]	TBFG_11912, TBFG_01877|rpfC	resuscitation-promoting factor rpfC|putative resuscitation-promoting factor|PROBABLE RESUSCITATION-PROMOTING FACTOR RPFC|Putative resuscitation-promoting factor RpfC|Putative uncharacterized protein|Probable resuscitation-promoting factor rpfC	-2.37894	-1.25032
BUGS0000000570969		2.0773	up	Rv3641c	fic	Cell filamentation protein, putative	TBFG_13672[0]|TBMG_03680[0]|JTY_3700[0]|Rv3641c[0]|Mb3665c[0]|EBMYCG00000068499[0]|MT3743[0]|BCG_3699c[0]	TBFG_13672, TBFG_03627|fic	cell filamentation protein fic|putative cell filamentation protein|Cell filamentation protein, putative|POSSIBLE CELL FILAMENTATION PROTEIN FIC|Putative cell filamentation protein Fic|Possible cell filamentation protein fic	-2.0773	-1.05471
BUGS0000000569272		3.99045	up	Mb3356	Mb3356	Putative uncharacterized protein Mb3356	JTY_3393[0]|Mb3356[0]|BCG_3393[0]		hypothetical protein|Putative uncharacterized protein Mb3356|Putative uncharacterized protein BCG_3393	-3.99045	-1.99655
BUGS0000000637297		2.10794	up	MT0196	MT0196	Putative uncharacterized protein	MT0196[0]		Putative uncharacterized protein	-2.10794	-1.07583
BUGS0000000636694		50.3291	up	MT0270.2	MT0270.2	Putative uncharacterized protein	TBFG_10261[0]|TBMG_00259[0]|MT0270.2[0]	TBFG_10261, TBFG_00257	hypothetical protein|Putative uncharacterized protein	-50.3291	-5.65332
BUGS0000000636814		2.00743	up	MT1178	MT1178	Putative uncharacterized protein	TBFG_11168[0]|TBMG_04075[0]|MT1178[0]	TBFG_11168, TBFG_01150	hypothetical protein|Putative uncharacterized protein	-2.00743	-1.00535
BUGS0000000636209		80.4735	up	MT1560.1	MT1560.1	Putative uncharacterized protein	TBFG_11544[0]|TBMG_02466[0]|MT1560.1[0]		hypothetical protein|Putative uncharacterized protein	-80.4735	-6.33044
BUGS0000000637642		113.332	up	MT1650.1	MT1650.1	Putative uncharacterized protein	TBFG_10261[1]|TBMG_00259[1]|MT0270.2[3]|MT1650.1[0]|MT2423.1[2]	TBFG_10261, TBFG_00257	hypothetical protein|Putative uncharacterized protein	-113.332	-6.82441
BUGS0000000635466		95.7855	up	MT2423.1	MT2423.1	Putative uncharacterized protein	MT2423.1[0]		Putative uncharacterized protein	-95.7855	-6.58174
BUGS0000000635467		62.5687	up	MT2423.1	MT2423.1	Putative uncharacterized protein	MT2423.1[0]		Putative uncharacterized protein	-62.5687	-5.96737
BUGS0000000635468		81.4736	up	MT2423.1	MT2423.1	Putative uncharacterized protein	MT2423.1[0]		Putative uncharacterized protein	-81.4736	-6.34826
BUGS0000000578112		2.77842	up	Rv0097	Rv0097	Putative dioxygenase Rv0097/MT0106	TBFG_10098[0]|TBMG_00098[0]|JTY_0101[0]|Rv0097[0]|Mb0100[0]|MRA_0101[0]|MT0106[0]|BCG_0130[0]	TBFG_10098, TBFG_00097	oxidoreductase|putative oxidoreductase|Putative dioxygenase Rv0097/MT0106|Putative dioxygenase Mb0100|Putative dioxygenase|Possible oxidoreductase	-2.77842	-1.47426
BUGS0000000578113		2.43538	up	Rv0097	Rv0097	Putative dioxygenase Rv0097/MT0106	TBFG_10098[0]|TBMG_00098[0]|JTY_0101[0]|Rv0097[0]|Mb0100[0]|MRA_0101[0]|MT0106[0]|BCG_0130[0]	TBFG_10098, TBFG_00097	oxidoreductase|putative oxidoreductase|Putative dioxygenase Rv0097/MT0106|Putative dioxygenase Mb0100|Putative dioxygenase|Possible oxidoreductase	-2.43538	-1.28415
BUGS0000000578114		2.85632	up	Rv0097	Rv0097	Putative dioxygenase Rv0097/MT0106	TBFG_10098[0]|TBMG_00098[0]|JTY_0101[0]|Rv0097[0]|Mb0100[0]|MRA_0101[0]|MT0106[0]|BCG_0130[0]	TBFG_10098, TBFG_00097	oxidoreductase|putative oxidoreductase|Putative dioxygenase Rv0097/MT0106|Putative dioxygenase Mb0100|Putative dioxygenase|Possible oxidoreductase	-2.85632	-1.51416
BUGS0000000575095		2.01864	up	Rv0761c	adhB	Alcohol dehydrogenase B	TBFG_10776[0]|TBMG_00776[0]|JTY_0783[0]|Rv0761c[0]|Mb0784c[0]|EBMYCG00000065482[0]|MT0786[0]|BCG_0813c[0]	TBFG_10776, TBFG_00764|adhB	zinc-type alcohol dehydrogenase NAD dependent adhB|putative zinc-containing alcohol dehydrogenase NAD dependant|Alcohol dehydrogenase B|Putative zinc-containing alcohol dehydrogenase NAD dependent AdhB|Possible zinc-containing alcohol dehydrogenase NAD dependant adhB	-2.01864	-1.01339
BUGS0000000579088		2.77728	up	Rv0858c	Rv0858c	Aminotransferase, class I	TBFG_10875[0]|TBMG_03132[0]|JTY_0880[0]|Rv0858c[0]|Mb0881c[0]|MRA_0866[0]|MT0881[0]|BCG_0910c[0]	TBFG_10875, TBFG_00862	aminotransferase|Aminotransferase, class I|PROBABLE AMINOTRANSFERASE|Putative uncharacterized protein|Probable aminotransferase	-2.77728	-1.47367
BUGS0000000570606		2.27367	up	Rv2231c	cobC	Uncharacterized aminotransferase Rv2231c/MT2290	TBFG_12260[0]|TBMG_01749[0]|JTY_2243[0]|Rv2231c[0]|Mb2256c[0]|EBMYCG00000066093[0]|BCG_2249c[0]	TBFG_12260, TBFG_02221|cobC	hypothetical protein|aminotransferase cobC|Uncharacterized aminotransferase Rv2231c/MT2290|Uncharacterized aminotransferase Mb2256c|Putative aminotransferase CobC|Possible aminotransferase CobC	-2.27367	-1.18502
BUGS0000000638223		2.08559	up	Rv2251	Rv2251	POSSIBLE FLAVOPROTEIN	TBFG_12280[0]|TBMG_01729[0]|JTY_2263[0]|Rv2251[0]|Mb2275[0]|MRA_2271[0]|MT2311[0]|BCG_2269[0]	TBFG_12280, TBFG_02241	flavoprotein|putative flavoprotein|POSSIBLE FLAVOPROTEIN|Putative flavoprotein|Alkyl-dihydroxyacetonephosphate synthase, putative|Possible flavoprotein	-2.08559	-1.06045
BUGS0000000574835		2.49659	up	Rv3340	metC	PROBABLE O-ACETYLHOMOSERINE SULFHYDRYLASE METC (HOMOCYSTEINE SYNTHASE) (O-ACETYLHOMOSERINE (THIOL)-LYASE) (OAH SULFHYDRYLASE) (O-ACETYL-L-HOMOSERINE SULFHYDRYLASE)	TBFG_13373[0]|TBMG_03389[0]|JTY_3410[0]|Rv3340[0]|Mb3372[0]|EBMYCG00000068755[0]|MT3443[0]|BCG_3410[0]	TBFG_13373, TBFG_03327|metC	O-acetylhomoserine aminocarboxypropyltransferase|O-acetylhomoserine sulfhydrylase metC|PROBABLE O-ACETYLHOMOSERINE SULFHYDRYLASE METC (HOMOCYSTEINE SYNTHASE) (O-ACETYLHOMOSERINE (THIOL)-LYASE) (OAH SULFHYDRYLASE) (O-ACETYL-L-HOMOSERINE SULFHYDRYLASE)|O-acetylhomoserine sulfhydrylase|Probable O-acetylhomoserine sulfhydrylase metC	-2.49659	-1.31996
BUGS0000000635752		2.25059	up	Rv0516c	Rv0516c	Putative uncharacterized protein	TBFG_10527[0]|TBMG_00523[0]|JTY_0529[0]|Rv0516c[0]|Mb0529c[0]|MRA_0523[0]|MT0537[0]|BCG_0559c[0]	TBFG_10527, TBFG_00516	hypothetical protein|Putative uncharacterized protein|Putative uncharacterized protein Mb0529c|Putative uncharacterized protein BCG_0559c	-2.25059	-1.1703
BUGS0000000569307		2.14955	up	Rv1221	sigE	ALTERNATIVE RNA POLYMERASE SIGMA FACTOR SIGE	TBFG_11245[0]|TBMG_02761[0]|JTY_1256[0]|Rv1221[0]|Mb1253[0]|EBMYCG00000066236[0]|MT1259[0]|BCG_1281[0]	TBFG_11245, TBFG_01227|sigE	RNA polymerase sigma factor SigE|alternative RNA polymerase sigma factor sigE|RNA polymerase sigma factor|ALTERNATIVE RNA POLYMERASE SIGMA FACTOR SIGE|RNA polymerase sigma-70 factor|Alternative RNA polymerase sigma factor sigE	-2.14955	-1.10403
BUGS0000000573703		2.15688	up	Rv2582	ppiB	Probable peptidyl-prolyl cis-trans isomerase B	TBFG_12602[0]|TBMG_01391[0]|JTY_2599[0]|Rv2582[0]|Mb2613[0]|EBMYCG00000066690[0]|MT2659[0]|BCG_2605[0]	TBFG_12602, TBFG_02565|ppiB	peptidyl-prolyl-cis-trans-isomerase B ppiB|putative peptidyl-prolyl cis-trans isomerase B|Probable peptidyl-prolyl cis-trans isomerase B|PROBABLE PEPTIDYL-PROLYL CIS-TRANS ISOMERASE B PPIB (CYCLOPHILIN) (PPIASE) (ROTAMASE) (PEPTIDYLPROLYL ISOMERASE)|Putative peptidyl-prolyl cis-trans isomerase B|Probable peptidyl-prolyl cis-trans isomerase B ppiB	-2.15688	-1.10895
BUGS0000000573704		2.02833	up	Rv2582	ppiB	Probable peptidyl-prolyl cis-trans isomerase B	TBFG_12602[0]|TBMG_01391[0]|JTY_2599[0]|Rv2582[0]|Mb2613[0]|EBMYCG00000066690[0]|MT2659[0]|BCG_2605[0]	TBFG_12602, TBFG_02565|ppiB	peptidyl-prolyl-cis-trans-isomerase B ppiB|putative peptidyl-prolyl cis-trans isomerase B|Probable peptidyl-prolyl cis-trans isomerase B|PROBABLE PEPTIDYL-PROLYL CIS-TRANS ISOMERASE B PPIB (CYCLOPHILIN) (PPIASE) (ROTAMASE) (PEPTIDYLPROLYL ISOMERASE)|Putative peptidyl-prolyl cis-trans isomerase B|Probable peptidyl-prolyl cis-trans isomerase B ppiB	-2.02833	-1.02029
BUGS0000000635214		192.62	up	Rv2645	Rv2645	Uncharacterized protein Rv2645/MT2723	TBFG_12663[0]|Rv2645[0]|MRA_2674[0]|MT2723[0]	TBFG_12663, TBFG_02628	hypothetical protein|Uncharacterized protein Rv2645/MT2723|Putative uncharacterized protein	-192.62	-7.58961
BUGS0000000635223		3.58583	up	Rv2658c	Rv2658c	Uncharacterized protein Rv2658c/MT2734.1	TBFG_12674[0]|TBMG_01315[0]|Rv2658c[0]|MRA_2688[0]|MT2734.1[0]	TBFG_12674, TBFG_02638	phiRv2 prophage protein|phiRv2 phage protein|Uncharacterized protein Rv2658c/MT2734.1|Putative uncharacterized protein	-3.58583	-1.84231
BUGS0000000635224		3.80505	up	Rv2658c	Rv2658c	Uncharacterized protein Rv2658c/MT2734.1	TBFG_12674[0]|TBMG_01315[0]|Rv2658c[0]|MRA_2688[0]|MT2734.1[0]	TBFG_12674, TBFG_02638	phiRv2 prophage protein|phiRv2 phage protein|Uncharacterized protein Rv2658c/MT2734.1|Putative uncharacterized protein	-3.80505	-1.92791
BUGS0000000635225		4.57616	up	Rv2658c	Rv2658c	Uncharacterized protein Rv2658c/MT2734.1	TBFG_12674[0]|TBMG_01315[0]|Rv2658c[0]|MRA_2688[0]|MT2734.1[0]	TBFG_12674, TBFG_02638	phiRv2 prophage protein|phiRv2 phage protein|Uncharacterized protein Rv2658c/MT2734.1|Putative uncharacterized protein	-4.57616	-2.19414
BUGS0000000634565		4.52641	up	Rv2659c	Rv2659c	PROBABLE phiRv2 PROPHAGE INTEGRASE	TBFG_12675[0]|TBMG_01314[0]|Rv2659c[0]|MRA_2689[0]|MT2735[0]	TBFG_12675, TBFG_02639	phiRv2 prophage integrase|phiRv2 phage integrase|PROBABLE phiRv2 PROPHAGE INTEGRASE|Integrase	-4.52641	-2.17837
BUGS0000000634566		3.81662	up	Rv2659c	Rv2659c	PROBABLE phiRv2 PROPHAGE INTEGRASE	TBFG_12675[0]|TBMG_01314[0]|Rv2659c[0]|MRA_2689[0]|MT2735[0]	TBFG_12675, TBFG_02639	phiRv2 prophage integrase|phiRv2 phage integrase|PROBABLE phiRv2 PROPHAGE INTEGRASE|Integrase	-3.81662	-1.9323
BUGS0000000638126		120.16	up	Rv2659c	Rv2659c	PROBABLE phiRv2 PROPHAGE INTEGRASE	TBFG_12675[0]|TBMG_01314[0]|Rv2659c[0]|MRA_2689[0]|MT2735[0]	TBFG_12675, TBFG_02639	phiRv2 prophage integrase|phiRv2 phage integrase|PROBABLE phiRv2 PROPHAGE INTEGRASE|Integrase	-120.16	-6.90881
BUGS0000000569526		2.13861	up	Rv2961	Rv2961	PROBABLE TRANSPOSASE	TBFG_12975[0]|TBMG_01010[0]|JTY_2977[0]|Rv2961[0]|Mb2985[0]|MRA_2988[0]|MT3037[0]|BCG_2982[0]	TBFG_12975, TBFG_02937	transposase|putative transposase|PROBABLE TRANSPOSASE|Putative uncharacterized protein|Probable transposase	-2.13861	-1.09667
BUGS0000000568555		2.3196	up	Rv3640c	Rv3640c	PROBABLE TRANSPOSASE	TBFG_13671[0]|TBMG_03679[0]|JTY_3699[0]|Rv3640c[0]|Mb3664c[0]|MRA_3676[0]|MT3742[0]|BCG_3698c[0]	TBFG_13671, TBFG_03626	transposase|putative transposase|PROBABLE TRANSPOSASE|PUTATIVE TRANSPOSASE|IS1245-like transposase|IS1553, transposase|Putative transposase	-2.3196	-1.21387
BUGS0000000578120		2.28629	up	Rv0098	Rv0098	Uncharacterized protein Rv0098/MT0107	TBFG_10099[0]|TBMG_00099[0]|JTY_0102[0]|Rv0098[0]|Mb0101[0]|MRA_0102[0]|MT0107[0]|BCG_0131[0]	TBFG_10099, TBFG_00098	hypothetical protein|Uncharacterized protein Rv0098/MT0107|Uncharacterized protein Mb0101|Putative uncharacterized protein|Putative uncharacterized protein BCG_0131	-2.28629	-1.19301
BUGS0000000578121		2.1773	up	Rv0098	Rv0098	Uncharacterized protein Rv0098/MT0107	TBFG_10099[0]|TBMG_00099[0]|JTY_0102[0]|Rv0098[0]|Mb0101[0]|MRA_0102[0]|MT0107[0]|BCG_0131[0]	TBFG_10099, TBFG_00098	hypothetical protein|Uncharacterized protein Rv0098/MT0107|Uncharacterized protein Mb0101|Putative uncharacterized protein|Putative uncharacterized protein BCG_0131	-2.1773	-1.12254
BUGS0000000578122		2.44456	up	Rv0098	Rv0098	Uncharacterized protein Rv0098/MT0107	TBFG_10099[0]|TBMG_00099[0]|JTY_0102[0]|Rv0098[0]|Mb0101[0]|MRA_0102[0]|MT0107[0]|BCG_0131[0]	TBFG_10099, TBFG_00098	hypothetical protein|Uncharacterized protein Rv0098/MT0107|Uncharacterized protein Mb0101|Putative uncharacterized protein|Putative uncharacterized protein BCG_0131	-2.44456	-1.28958
BUGS0000000573087		2.20791	up	Rv1467c	fadE15	Acyl-CoA dehydrogenase, putative	TBFG_11495[0]|TBMG_02515[0]|JTY_1503[0]|Rv1467c[0]|Mb1502c[0]|EBMYCG00000068831[0]|MT1514[0]|BCG_1528c[0]	TBFG_11495, TBFG_01472|fadE15	acyl-CoA dehydrogenase fadE15|putative acyl-CoA dehydrogenase|Acyl-CoA dehydrogenase, putative|PROBABLE ACYL-COA DEHYDROGENASE FADE15|Acyl-CoA dehydrogenase FadE15|Probable acyl-CoA dehydrogenase fadE15	-2.20791	-1.14268
BUGS0000000577426		2.80564	up	Rv0096	ppe1	Uncharacterized PPE family protein PPE1	TBFG_10097[0]|TBMG_00097[0]|JTY_0100[0]|Rv0096[0]|Mb0099[0]|MRA_0100[0]|MT0105[0]|BCG_0129[0]	TBFG_10097, TBFG_00096|PPE1|ppe1	PPE family protein|Uncharacterized PPE family protein PPE1|PPE FAMILY PROTEIN	-2.80564	-1.48833
BUGS0000000577427		3.73255	up	Rv0096	ppe1	Uncharacterized PPE family protein PPE1	TBFG_10097[0]|TBMG_00097[0]|JTY_0100[0]|Rv0096[0]|Mb0099[0]|MRA_0100[0]|MT0105[0]|BCG_0129[0]	TBFG_10097, TBFG_00096|PPE1|ppe1	PPE family protein|Uncharacterized PPE family protein PPE1|PPE FAMILY PROTEIN	-3.73255	-1.90016
BUGS0000000633821		2.56611	up	Rv0096	ppe1	Uncharacterized PPE family protein PPE1	TBFG_10097[0]|TBMG_00097[0]|JTY_0100[0]|Rv0096[0]|Mb0099[0]|MRA_0100[0]|MT0105[0]|BCG_0129[0]	TBFG_10097, TBFG_00096|PPE1|ppe1	PPE family protein|Uncharacterized PPE family protein PPE1|PPE FAMILY PROTEIN	-2.56611	-1.35958
BUGS0000000633683		2.27238	up	Rv1816	Rv1816	Uncharacterized HTH-type transcriptional regulator Rv1816/MT1864	TBFG_11846[0]|TBMG_02178[0]|JTY_1834[0]|Rv1816[0]|Mb1846[0]|MRA_1828[0]|MT1864[0]|BCG_1850[0]	TBFG_11846, TBFG_01810	transcriptional regulator|putative transcriptional regulatory protein|Uncharacterized HTH-type transcriptional regulator Rv1816/MT1864|Uncharacterized HTH-type transcriptional regulator Mb1846|Putative transcriptional regulatory protein|Possible transcriptional regulatory protein	-2.27238	-1.18421
BUGS0000000633684		2.07515	up	Rv1816	Rv1816	Uncharacterized HTH-type transcriptional regulator Rv1816/MT1864	TBFG_11846[0]|TBMG_02178[0]|JTY_1834[1]|Rv1816[0]|Mb1846[1]|MRA_1828[0]|MT1864[0]|BCG_1850[1]	TBFG_11846, TBFG_01810	transcriptional regulator|putative transcriptional regulatory protein|Uncharacterized HTH-type transcriptional regulator Rv1816/MT1864|Uncharacterized HTH-type transcriptional regulator Mb1846|Putative transcriptional regulatory protein|Possible transcriptional regulatory protein	-2.07515	-1.05322
BUGS0000000568654		2.15102	up	Rv1908c	katG	Catalase-peroxidase	TBFG_11937[0]|TBMG_02084[0]|JTY_1931[0]|Rv1908c[0]|Mb1943c[0]|EBMYCG00000066950[0]|MT1959[0]|BCG_1947c[0]	TBFG_11937, TBFG_01901|katG	catalase-peroxidase katG|catalase-peroxidase-peroxynitritase T katG|catalase-peroxidase-peroxynitritase T|Catalase-peroxidase	-2.15102	-1.10502
BUGS0000000634415		2.01726	up	Rv1908c	katG	Catalase-peroxidase	TBFG_11937[0]|TBMG_02084[0]|JTY_1931[1]|Rv1908c[0]|Mb1943c[1]|EBMYCG00000066950[0]|MT1959[0]|BCG_1947c[1]	TBFG_11937, TBFG_01901|katG	catalase-peroxidase katG|catalase-peroxidase-peroxynitritase T katG|catalase-peroxidase-peroxynitritase T|Catalase-peroxidase	-2.01726	-1.0124
BUGS0000000574261		2.20121	up	Rv2428	ahpC	ALKYL HYDROPEROXIDE REDUCTASE C PROTEIN AHPC (ALKYL HYDROPEROXIDASE C)	TBFG_12456[0]|TBMG_01544[0]|JTY_2441[0]|Rv2428[0]|Mb2454[0]|EBMYCG00000065070[0]|MT2503[0]|BCG_2447[0]	TBFG_12456, TBFG_02415|ahpC	alkyl hydroperoxide reductase C protein ahpC|alkyl hydroperoxide reductase C protein|ALKYL HYDROPEROXIDE REDUCTASE C PROTEIN AHPC (ALKYL HYDROPEROXIDASE C)|Alkyl hydroperoxide reductase C|Alkyl hydroperoxide reductase C protein ahpC	-2.20121	-1.1383
BUGS0000000574262		2.19161	up	Rv2428	ahpC	ALKYL HYDROPEROXIDE REDUCTASE C PROTEIN AHPC (ALKYL HYDROPEROXIDASE C)	TBFG_12456[0]|TBMG_01544[0]|JTY_2441[0]|Rv2428[0]|Mb2454[0]|EBMYCG00000065070[0]|MT2503[0]|BCG_2447[0]	TBFG_12456, TBFG_02415|ahpC	alkyl hydroperoxide reductase C protein ahpC|alkyl hydroperoxide reductase C protein|ALKYL HYDROPEROXIDE REDUCTASE C PROTEIN AHPC (ALKYL HYDROPEROXIDASE C)|Alkyl hydroperoxide reductase C|Alkyl hydroperoxide reductase C protein ahpC	-2.19161	-1.13199
BUGS0000000636664		2.44928	up	Rv3177	Rv3177	POSSIBLE PEROXIDASE (NON-HAEM PEROXIDASE)	TBFG_13198[0]|TBMG_03220[0]|JTY_3197[0]|Rv3177[0]|Mb3203[0]|MRA_3210[0]|MT3266[0]|BCG_3202[0]	TBFG_13198, TBFG_03160	peroxidase|putative peroxidase|POSSIBLE PEROXIDASE (NON-HAEM PEROXIDASE)|Putative peroxidase|Hydrolase, alpha/beta hydrolase fold family|Possible peroxidase (Non-haem peroxidase)	-2.44928	-1.29236
BUGS0000000574584		2.37518	up	Rv3500c	yrbE4B	CONSERVED HYPOTHETICAL INTEGRAL MEMBRANE PROTEIN YRBE4B	TBFG_13534[0]|TBMG_03545[0]|JTY_3564[0]|Rv3500c[0]|Mb3530c[0]|EBMYCG00000065338[0]|MT3604[0]|BCG_3564c[0]	TBFG_13534, TBFG_03484|yrbE4B	integral membrane protein YrbE4b|hypothetical protein|hypothetical integral membrane protein|CONSERVED HYPOTHETICAL INTEGRAL MEMBRANE PROTEIN YRBE4B|Conserved hypothetical integral membrane protein YrbE4b|Conserved hypothetical integral membrane protein yrbE4B	-2.37518	-1.24804
BUGS0000000633465		-2.02881	down	Rv3094c	Rv3094c	Putative uncharacterized protein	TBFG_13111[0]|TBMG_00873[0]|JTY_3114[0]|Rv3094c[0]|Mb3121c[0]|MRA_3126[0]|MT3178[0]|BCG_3119c[0]	TBFG_13111, TBFG_03073	hypothetical protein|Putative uncharacterized protein|Putative uncharacterized protein Mb3121c|Phenol hydroxylase, putative|Putative uncharacterized protein BCG_3119c	2.02881	1.02063
BUGS0000000637052		-2.41364	down	Rv3094c	Rv3094c	Putative uncharacterized protein	TBFG_13111[0]|TBMG_00873[0]|JTY_3114[0]|Rv3094c[0]|Mb3121c[0]|MRA_3126[0]|MT3178[0]|BCG_3119c[0]	TBFG_13111, TBFG_03073	hypothetical protein|Putative uncharacterized protein|Putative uncharacterized protein Mb3121c|Phenol hydroxylase, putative|Putative uncharacterized protein BCG_3119c	2.41364	1.27121
BUGS0000000569441		-2.0461	down	Rv3123	Rv3123	Putative uncharacterized protein	TBFG_13143[3]|TBMG_03167[0]|JTY_3139[0]|Rv3123[0]|Mb3146[0]|MRA_3155[0]|MT3206[3]|BCG_3144[0]	TBFG_13143, TBFG_03105	hypothetical protein|Putative uncharacterized protein|Putative uncharacterized protein Mb3146|Putative uncharacterized protein BCG_3144	2.0461	1.03288
BUGS0000000569901		-2.10387	down	Rv3659c	Rv3659c	Putative uncharacterized protein	TBFG_13689[0]|TBMG_03699[0]|JTY_3718[0]|Rv3659c[0]|Mb3683c[0]|MRA_3693[0]|MT3759[0]|BCG_3717c[0]	TBFG_13689, TBFG_03645	hypothetical protein|Putative uncharacterized protein|Putative uncharacterized protein Mb3683c|Putative secretory protein|Putative uncharacterized protein BCG_3717c	2.10387	1.07305
BUGS0000000570966		-2.25251	down	Rv2846c	efpA	Efflux protein	TBFG_12861[0]|TBMG_01126[0]|JTY_2861[0]|Rv2846c[0]|Mb2871c[0]|EBMYCG00000065568[0]|MT2912[0]|BCG_2866c[0]	TBFG_12861, TBFG_02821|efpA	integral membrane efflux protein efpA|membrane efflux protein efpA|putative integral membrane efflux protein|Efflux protein|POSSIBLE INTEGRAL MEMBRANE EFFLUX PROTEIN EFPA|Possible integral membrane efflux protein efpA	2.25251	1.17154
BUGS0000000570967		-2.72304	down	Rv2846c	efpA	Efflux protein	TBFG_12861[0]|TBMG_01126[0]|JTY_2861[0]|Rv2846c[0]|Mb2871c[0]|EBMYCG00000065568[0]|MT2912[0]|BCG_2866c[0]	TBFG_12861, TBFG_02821|efpA	integral membrane efflux protein efpA|membrane efflux protein efpA|putative integral membrane efflux protein|Efflux protein|POSSIBLE INTEGRAL MEMBRANE EFFLUX PROTEIN EFPA|Possible integral membrane efflux protein efpA	2.72304	1.44522
BUGS0000000570968		-3.04896	down	Rv2846c	efpA	Efflux protein	TBFG_12861[0]|TBMG_01126[0]|JTY_2861[0]|Rv2846c[0]|Mb2871c[0]|EBMYCG00000065568[0]|MT2912[0]|BCG_2866c[0]	TBFG_12861, TBFG_02821|efpA	integral membrane efflux protein efpA|membrane efflux protein efpA|putative integral membrane efflux protein|Efflux protein|POSSIBLE INTEGRAL MEMBRANE EFFLUX PROTEIN EFPA|Possible integral membrane efflux protein efpA	3.04896	1.60832
BUGS0000000571538		-2.13637	down	Rv0697	Rv0697	Oxidoreductase, GMC family	TBFG_10711[0]|TBMG_00710[0]|JTY_0716[0]|Rv0697[0]|Mb0716[0]|MRA_0705[0]|MT0724[0]|BCG_0746[0]	TBFG_10711, TBFG_00700	dehydrogenase|putative dehydrogenase|Oxidoreductase, GMC family|PROBABLE DEHYDROGENASE|Putative dehydrogenase|Probable dehydrogenase	2.13637	1.09516
BUGS0000000578532		-2.07133	down	Rv1714	Rv1714	Oxidoreductase, short-chain dehydrogenase/reductase family	TBFG_11729[0]|TBMG_02281[0]|JTY_1728[0]|Rv1714[0]|Mb1741[0]|MRA_1724[0]|MT1753.1[0]|BCG_1753[0]	TBFG_11729, TBFG_01705	oxidoreductase|putative oxidoreductase|Oxidoreductase, short-chain dehydrogenase/reductase family|Probable oxidoreductase|Putative oxidoreductase	2.07133	1.05056
BUGS0000000578534		-2.12403	down	Rv1714	Rv1714	Oxidoreductase, short-chain dehydrogenase/reductase family	TBFG_11729[0]|TBMG_02281[0]|JTY_1728[0]|Rv1714[0]|Mb1741[0]|MRA_1724[0]|MT1753.1[0]|BCG_1753[0]	TBFG_11729, TBFG_01705	oxidoreductase|putative oxidoreductase|Oxidoreductase, short-chain dehydrogenase/reductase family|Probable oxidoreductase|Putative oxidoreductase	2.12403	1.08681
BUGS0000000577913		-2.03797	down	Rv2988c	leuC	3-isopropylmalate dehydratase large subunit	TBFG_13003[0]|TBMG_00981[0]|JTY_3004[0]|Rv2988c[0]|Mb3012c[0]|EBMYCG00000067977[0]|MT3066[0]|BCG_3009c[0]	TBFG_13003, TBFG_02965|leuC	isopropylmalate isomerase large subunit|3-isopropylmalate dehydratase large subunit leuC|isopropylmalate dehydratase large subunit|3-isopropylmalate dehydratase large subunit	2.03797	1.02713
BUGS0000000572560		-2.67686	down	Rv3093c	Rv3093c	HYPOTHETICAL OXIDOREDUCTASE	TBFG_13110[0]|TBMG_00874[0]|JTY_3113[0]|Rv3093c[0]|Mb3120c[0]|MRA_3125[0]|MT3177[0]|BCG_3118c[0]	TBFG_13110, TBFG_03072	oxidoreductase|putative oxidoreductase|HYPOTHETICAL OXIDOREDUCTASE|Hypothetical oxidoreductase	2.67686	1.42054
BUGS0000000572561		-2.43206	down	Rv3093c	Rv3093c	HYPOTHETICAL OXIDOREDUCTASE	TBFG_13110[0]|TBMG_00874[0]|JTY_3113[0]|Rv3093c[0]|Mb3120c[0]|MRA_3125[0]|MT3177[0]|BCG_3118c[0]	TBFG_13110, TBFG_03072	oxidoreductase|putative oxidoreductase|HYPOTHETICAL OXIDOREDUCTASE|Hypothetical oxidoreductase	2.43206	1.28218
BUGS0000000572562		-2.08634	down	Rv3093c	Rv3093c	HYPOTHETICAL OXIDOREDUCTASE	TBFG_13110[0]|TBMG_00874[0]|JTY_3113[0]|Rv3093c[0]|Mb3120c[0]|MRA_3125[0]|MT3177[2]|BCG_3118c[0]	TBFG_13110, TBFG_03072	oxidoreductase|putative oxidoreductase|HYPOTHETICAL OXIDOREDUCTASE|Hypothetical oxidoreductase	2.08634	1.06097
BUGS0000000574972		-3.05318	down	Rv3230c	Rv3230c	HYPOTHETICAL OXIDOREDUCTASE	TBFG_13259[0]|TBMG_03278[0]|JTY_3255[0]|Rv3230c[0]|Mb3259c[0]|MRA_3271[0]|MT3327[0]|BCG_3260c[0]|BCG_3353c[0]	TBFG_13259, TBFG_03217	oxidoreductase|putative oxidoreductase|HYPOTHETICAL OXIDOREDUCTASE|Hypothetical oxidoreductase	3.05318	1.61031
BUGS0000000574973		-2.39367	down	Rv3230c	Rv3230c	HYPOTHETICAL OXIDOREDUCTASE	TBFG_13259[0]|TBMG_03278[0]|JTY_3255[0]|Rv3230c[0]|Mb3259c[0]|MRA_3271[0]|MT3327[0]|BCG_3260c[0]|BCG_3353c[0]	TBFG_13259, TBFG_03217	oxidoreductase|putative oxidoreductase|HYPOTHETICAL OXIDOREDUCTASE|Hypothetical oxidoreductase	2.39367	1.25922
BUGS0000000579917		-3.13083	down	Rv3230c	Rv3230c	HYPOTHETICAL OXIDOREDUCTASE	TBFG_13259[0]|TBMG_03278[0]|JTY_3255[0]|Rv3230c[0]|Mb3259c[0]|MRA_3271[0]|MT3327[0]|BCG_3260c[0]|BCG_3353c[0]	TBFG_13259, TBFG_03217	oxidoreductase|putative oxidoreductase|HYPOTHETICAL OXIDOREDUCTASE|Hypothetical oxidoreductase	3.13083	1.64654
BUGS0000000573335		-2.09449	down	Rv3485c	Rv3485c	PROBABLE SHORT-CHAIN TYPE DEHYDROGENASE/REDUCTASE	TBFG_13520[0]|TBMG_03531[0]|JTY_3549[0]|Rv3485c[0]|Mb3515c[0]|MRA_3525[0]|MT3589[0]|BCG_3549c[0]	TBFG_13520, TBFG_03469	short chain dehydrogenase|short-chain type dehydrogenase/reductase|PROBABLE SHORT-CHAIN TYPE DEHYDROGENASE/REDUCTASE|Putative short-chain type dehydrogenase/reductase|Oxidoreductase, short-chain dehydrogenase/reductase family|Probable short-chain type dehydrogenase/reductase	2.09449	1.0666
BUGS0000000573336		-2.1437	down	Rv3485c	Rv3485c	PROBABLE SHORT-CHAIN TYPE DEHYDROGENASE/REDUCTASE	TBFG_13520[0]|TBMG_03531[0]|JTY_3549[0]|Rv3485c[0]|Mb3515c[0]|MRA_3525[0]|MT3589[0]|BCG_3549c[0]	TBFG_13520, TBFG_03469	short chain dehydrogenase|short-chain type dehydrogenase/reductase|PROBABLE SHORT-CHAIN TYPE DEHYDROGENASE/REDUCTASE|Putative short-chain type dehydrogenase/reductase|Oxidoreductase, short-chain dehydrogenase/reductase family|Probable short-chain type dehydrogenase/reductase	2.1437	1.10011
BUGS0000000573337		-2.14624	down	Rv3485c	Rv3485c	PROBABLE SHORT-CHAIN TYPE DEHYDROGENASE/REDUCTASE	TBFG_13520[0]|TBMG_03531[0]|JTY_3549[0]|Rv3485c[0]|Mb3515c[0]|MRA_3525[0]|MT3589[0]|BCG_3549c[0]	TBFG_13520, TBFG_03469	short chain dehydrogenase|short-chain type dehydrogenase/reductase|PROBABLE SHORT-CHAIN TYPE DEHYDROGENASE/REDUCTASE|Putative short-chain type dehydrogenase/reductase|Oxidoreductase, short-chain dehydrogenase/reductase family|Probable short-chain type dehydrogenase/reductase	2.14624	1.10181
BUGS0000000638066		-2.2052	down	Mb1601	Mb1601	Probable phiRV1 phage protein	Rv1575[0]|MRA_1586[0]		Probable phiRV1 phage protein|Putative phiRv1 phage protein	2.2052	1.14091
BUGS0000000569950		-2.13954	down	Rv1576c	Rv1576c	Probable phiRV1 phage protein	Rv1576c[0]|Mb1602c[0]|MRA_1587[0]|MT3573.11[0]		Probable phiRV1 phage protein|Putative phiRv1 phage protein|Putative uncharacterized protein	2.13954	1.0973
BUGS0000000574667		-4.01841	down	Rv3229c	Rv3229c	Linoleoyl-CoA desaturase, putative	TBFG_13258[0]|TBMG_03277[0]|JTY_3254[0]|Rv3229c[0]|Mb3258c[0]|MRA_3270[0]|MT3326[0]|BCG_3259c[0]|BCG_3259c[0]	TBFG_13258, TBFG_03216|desA3_1	linoleoyl-CoA desaturase|putative linoleoyl-CoA desaturase|Linoleoyl-CoA desaturase, putative|POSSIBLE LINOLEOYL-COA DESATURASE (DELTA(6)-DESATURASE)|Putative linoleoyl-CoA desaturase|Possible linoleoyl-CoA desaturase	4.01841	2.00662
BUGS0000000574668		-8.90971	down	Rv3229c	Rv3229c	Linoleoyl-CoA desaturase, putative	TBFG_13258[0]|TBMG_03277[0]|JTY_3254[0]|Rv3229c[0]|Mb3258c[0]|MRA_3270[0]|MT3326[0]|BCG_3259c[0]|BCG_3259c[0]	TBFG_13258, TBFG_03216|desA3_1	linoleoyl-CoA desaturase|putative linoleoyl-CoA desaturase|Linoleoyl-CoA desaturase, putative|POSSIBLE LINOLEOYL-COA DESATURASE (DELTA(6)-DESATURASE)|Putative linoleoyl-CoA desaturase|Possible linoleoyl-CoA desaturase	8.90971	3.15538
BUGS0000000579860		-7.61356	down	Rv3229c	Rv3229c	Linoleoyl-CoA desaturase, putative	TBFG_13258[0]|TBMG_03277[0]|JTY_3254[0]|Rv3229c[0]|Mb3258c[0]|MRA_3270[0]|MT3326[0]|BCG_3259c[0]|BCG_3259c[0]	TBFG_13258, TBFG_03216|desA3_1	linoleoyl-CoA desaturase|putative linoleoyl-CoA desaturase|Linoleoyl-CoA desaturase, putative|POSSIBLE LINOLEOYL-COA DESATURASE (DELTA(6)-DESATURASE)|Putative linoleoyl-CoA desaturase|Possible linoleoyl-CoA desaturase	7.61356	2.92857
BUGS0000000580495		-2.04623	down	Rv1715	fadB3	3-hydroxyacyl-CoA dehydrogenase family protein	TBFG_11730[1]|TBMG_02280[1]|JTY_1729[0]|Rv1715[0]|Mb1742[0]|EBMYCG00000067317[0]|MT1754[0]|BCG_1754[0]	TBFG_11730, TBFG_01706|fadB3|fadB3a	3-hydroxybutyryl-CoA dehydrogenase fadB3|putative 3-hydroxybutyryl-CoA dehydrogenase|3-hydroxyacyl-CoA dehydrogenase family protein|PROBABLE 3-HYDROXYBUTYRYL-COA DEHYDROGENASE FADB3a [FIRST PART] (BETA-HYDROXYBUTYRYL-COA DEHYDROGENASE) (BHBD)|Probable 3-hydroxybutyryl-CoA dehydrogenase fadB3	2.04623	1.03297
BUGS0000000579644		-2.85204	down	EBMYCG00000003998	SRP_bact	Bacterial signal recognition particle RNA [Source: RFAM 9.1]	EBMYCG00000003998[0]|EBMYCG00000018165[0]|EBMYCG00000068872[0]|EBMYCG00000073108[0]|EBMYCG00000022204[0]	SRP_bact	Bacterial signal recognition particle RNA [Source: RFAM 9.1]	2.85204	1.51199
BUGS0000000635481		-2.11873	down	Rv0280	ppe3	Uncharacterized PPE family protein PPE3	TBFG_10287[0]|TBMG_00285[0]|JTY_0290[0]|Rv0280[0]|Mb0288[0]|MRA_0289[0]|MT0292[0]|BCG_0320[0]	TBFG_10287, TBFG_00279|PPE3|ppe3	PPE family protein|Uncharacterized PPE family protein PPE3|PPE FAMILY PROTEIN	2.11873	1.0832
BUGS0000000570610		-2.41673	down	Rv1195	PE13	PE FAMILY PROTEIN	TBFG_11219[0]|TBMG_02787[0]|JTY_1230[0]|Rv1195[0]|Mb1227[0]|MRA_1205[0]|MT1233[0]|BCG_1255[0]	TBFG_11219, TBFG_01201|PE13	PE family protein|PE FAMILY PROTEIN	2.41673	1.27306
BUGS0000000570611		-2.28598	down	Rv1195	PE13	PE FAMILY PROTEIN	TBFG_11219[0]|TBMG_02787[0]|JTY_1230[0]|Rv1195[0]|Mb1227[0]|MRA_1205[0]|MT1233[0]|BCG_1255[0]	TBFG_11219, TBFG_01201|PE13	PE family protein|PE FAMILY PROTEIN	2.28598	1.19281
BUGS0000000633369		-2.26628	down	Rv1195	PE13	PE FAMILY PROTEIN	TBFG_11219[0]|TBMG_02787[0]|MRA_1205[0]|MT1233[0]	TBFG_11219, TBFG_01201	PE family protein	2.26628	1.18033
BUGS0000000572098		-2.12868	down	Rv0792c	Rv0792c	PROBABLE TRANSCRIPTIONAL REGULATORY PROTEIN (PROBABLY GNTR-FAMILY)	TBFG_10808[0]|TBMG_00808[0]|JTY_0815[0]|Rv0792c[0]|Mb0816c[0]|MRA_0802[0]|MT0817[0]|BCG_0845c[0]	TBFG_10808, TBFG_00796	GntR family transcriptional regulator|transcriptional regulator, gntR-family|putative transcriptional regulatory protein|PROBABLE TRANSCRIPTIONAL REGULATORY PROTEIN (PROBABLY GNTR-FAMILY)|Gntr-family transcriptional regulator|Mercuric reductase/transcriptional regulator, fusion|Probable transcriptional regulatory protein (Probably gntR-family)	2.12868	1.08996
BUGS0000000634982		-2.19751	down	Rv0823c	dus	Probable tRNA-dihydrouridine synthase	TBFG_10838[0]|TBMG_00837[0]|JTY_0846[1]|Rv0823c[0]|Mb0846c[1]|MRA_0833[0]|MT0845[0]|BCG_0876c[1]	TBFG_10838, TBFG_00825|dus	transcriptional regulator|putative transcriptional regulatory protein|Probable tRNA-dihydrouridine synthase|POSSIBLE TRANSCRIPTIONAL REGULATORY PROTEIN|NifR3/SMM1 family protein|Possible transcriptional regulatory protein	2.19751	1.13587
BUGS0000000578130		-2.05341	down	Rv3660c	Rv3660c	Putative uncharacterized protein	TBFG_13690[0]|TBMG_03700[0]|JTY_3719[0]|Rv3660c[0]|Mb3684c[0]|MRA_3694[0]|MT3760[0]|BCG_3718c[0]	TBFG_13690, TBFG_03646	hypothetical protein|Putative uncharacterized protein|Putative uncharacterized protein Mb3684c|Putative uncharacterized protein BCG_3718c	2.05341	1.03802
BUGS0000000578131		-2.0416	down	Rv3660c	Rv3660c	Putative uncharacterized protein	TBFG_13690[0]|TBMG_03700[0]|JTY_3719[0]|Rv3660c[0]|Mb3684c[0]|MRA_3694[0]|BCG_3718c[0]	TBFG_13690, TBFG_03646	hypothetical protein|Putative uncharacterized protein|Putative uncharacterized protein Mb3684c|Putative uncharacterized protein BCG_3718c	2.0416	1.0297

## Sheet: Table S1b
ProbeName		FC OE/wt	Regulation ([wt vs OE] vs Zero)	TargetID	GeneName	Description	BLAST hits [mismatch]	BLAST GeneNames	BLAST descriptions	FC ([wt vs OE] vs Zero)	Log FC ([wt vs OE] vs Zero)
BUGS0000000570133		218.625	up	Rv2660c	Rv2660c	Putative uncharacterized protein	TBFG_12676[0]|TBMG_01313[0]|JTY_2666[0]|Rv2660c[0]|Mb2678c[0]|MRA_2690[0]|MT2736[0]|BCG_2672c[0]	TBFG_12676, TBFG_02640	hypothetical protein|Putative uncharacterized protein|Putative uncharacterized protein Mb2678c|Putative uncharacterized protein BCG_2672c	-218.625	-7.77231
BUGS0000000635214		192.62	up	Rv2645	Rv2645	Uncharacterized protein Rv2645/MT2723	TBFG_12663[0]|Rv2645[0]|MRA_2674[0]|MT2723[0]	TBFG_12663, TBFG_02628	hypothetical protein|Uncharacterized protein Rv2645/MT2723|Putative uncharacterized protein	-192.62	-7.58961
BUGS0000000638126		120.16	up	Rv2659c	Rv2659c	PROBABLE phiRv2 PROPHAGE INTEGRASE	TBFG_12675[0]|TBMG_01314[0]|Rv2659c[0]|MRA_2689[0]|MT2735[0]	TBFG_12675, TBFG_02639	phiRv2 prophage integrase|phiRv2 phage integrase|PROBABLE phiRv2 PROPHAGE INTEGRASE|Integrase	-120.16	-6.90881
BUGS0000000637642		113.332	up	MT1650.1	MT1650.1	Putative uncharacterized protein	TBFG_10261[1]|TBMG_00259[1]|MT0270.2[3]|MT1650.1[0]|MT2423.1[2]	TBFG_10261, TBFG_00257	hypothetical protein|Putative uncharacterized protein	-113.332	-6.82441
BUGS0000000635466		95.7855	up	MT2423.1	MT2423.1	Putative uncharacterized protein	MT2423.1[0]		Putative uncharacterized protein	-95.7855	-6.58174
BUGS0000000571934		90.4296	up	Rv0257	Rv0257	Putative uncharacterized protein	TBFG_10261[0]|TBFG_10260[0]|TBMG_00259[0]|TBMG_03982[0]|JTY_0264[0]|Rv0257[0]|Mb0263[0]|MRA_0265.1[0]|MT0270.1[0]|MT1650.1[2]|MT2423.1[1]|BCG_0295[0]	TBFG_10261, TBFG_00257	hypothetical protein|Putative uncharacterized protein|Putative uncharacterized protein Mb0263|Putative uncharacterized protein BCG_0295	-90.4296	-6.49872
BUGS0000000636363		86.2135	up	Rv0257	Rv0257	Putative uncharacterized protein	TBFG_10261[0]|TBFG_10260[0]|TBMG_00259[0]|TBMG_03982[0]|JTY_0264[0]|Rv0257[0]|Mb0263[0]|MRA_0265.1[0]|MT0270.1[0]|BCG_0295[0]	TBFG_10261, TBFG_00257	hypothetical protein|Putative uncharacterized protein|Putative uncharacterized protein Mb0263|Putative uncharacterized protein BCG_0295	-86.2135	-6.42984
BUGS0000000635468		81.4736	up	MT2423.1	MT2423.1	Putative uncharacterized protein	MT2423.1[0]		Putative uncharacterized protein	-81.4736	-6.34826
BUGS0000000636209		80.4735	up	MT1560.1	MT1560.1	Putative uncharacterized protein	TBFG_11544[0]|TBMG_02466[0]|MT1560.1[0]		hypothetical protein|Putative uncharacterized protein	-80.4735	-6.33044
BUGS0000000570134		65.6587	up	Rv2660c	Rv2660c	Putative uncharacterized protein	TBFG_12676[0]|TBMG_01313[0]|JTY_2666[0]|Rv2660c[0]|Mb2678c[0]|MRA_2690[0]|MT2736[0]|BCG_2672c[0]	TBFG_12676, TBFG_02640	hypothetical protein|Putative uncharacterized protein|Putative uncharacterized protein Mb2678c|Putative uncharacterized protein BCG_2672c	-65.6587	-6.03691
BUGS0000000635467		62.5687	up	MT2423.1	MT2423.1	Putative uncharacterized protein	MT2423.1[0]		Putative uncharacterized protein	-62.5687	-5.96737
BUGS0000000636694		50.3291	up	MT0270.2	MT0270.2	Putative uncharacterized protein	TBFG_10261[0]|TBMG_00259[0]|MT0270.2[0]	TBFG_10261, TBFG_00257	hypothetical protein|Putative uncharacterized protein	-50.3291	-5.65332
BUGS0000000638116		46.1489	up	Rv2661c	Rv2661c	Putative uncharacterized protein	TBFG_12677[0]|TBMG_01312[0]|JTY_2667[0]|Rv2661c[0]|Mb2679c[0]|MRA_2690[0]|BCG_2673c[0]		hypothetical protein|Putative uncharacterized protein|Putative uncharacterized protein Mb2679c|Putative uncharacterized protein BCG_2673c	-46.1489	-5.52822
BUGS0000000633867		31.8089	up	Rv1137c	Rv1137c	Putative uncharacterized protein	TBFG_11160[0]|TBMG_02845[0]|JTY_1172[0]|Rv1137c[0]|Mb1169c[0]|MRA_1147[0]|MT1170[0]|BCG_1199c[0]		hypothetical protein|enoyl-CoA hydratase|Putative uncharacterized protein|Putative uncharacterized protein Mb1169c|Putative uncharacterized protein BCG_1199c	-31.8089	-4.99136
BUGS0000000634029		22.5987	up	Rv2660c	Rv2660c	Putative uncharacterized protein	TBFG_12676[0]|TBMG_01313[0]|Rv2660c[0]|MRA_2690[0]|MT2736[0]	TBFG_12676, TBFG_02640	hypothetical protein|Putative uncharacterized protein	-22.5987	-4.49817
BUGS0000000633630		21.9175	up	Rv0257	Rv0257	Putative uncharacterized protein	TBFG_10260[0]|TBMG_03982[0]|JTY_0264[0]|Rv0257[0]|Mb0263[0]|MRA_0265.1[0]|MT0270.1[0]|BCG_0295[0]		hypothetical protein|Putative uncharacterized protein|Putative uncharacterized protein Mb0263|Putative uncharacterized protein BCG_0295	-21.9175	-4.45401
BUGS0000000568546		8.32198	up	Rv3613c	Rv3613c	Putative uncharacterized protein	JTY_3678[0]|Rv3613c[0]|Mb3643c[0]|MRA_3649.2[0]|BCG_3677c[0]		hypothetical protein|Putative uncharacterized protein|Putative uncharacterized protein Mb3643c|Putative uncharacterized protein BCG_3677c	-8.32198	-3.05693
BUGS0000000574497		7.45533	up	Rv3284	Rv3284	Uncharacterized sufE-like protein Rv3284/MT3383	TBFG_13313[0]|TBMG_03332[0]|JTY_3309[0]|Rv3284[0]|Mb3312[0]|MRA_3325[0]|MT3383[0]|BCG_3313[0]	TBFG_13313, TBFG_03271	hypothetical protein|Uncharacterized sufE-like protein Rv3284/MT3383|Uncharacterized sufE-like protein Mb3312|Putative uncharacterized protein|Putative uncharacterized protein BCG_3313	-7.45533	-2.89827
BUGS0000000637735		5.81065	up	Rv3612c	Rv3612c	Putative uncharacterized protein	TBFG_13644[0]|TBMG_03650[0]|JTY_3677[0]|Rv3612c[0]|Mb3642c[0]|MRA_3649.1[0]|MT3715[0]|BCG_3676c[0]		hypothetical protein|Putative uncharacterized protein|Putative uncharacterized protein Mb3642c|Putative uncharacterized protein BCG_3676c	-5.81065	-2.5387
BUGS0000000573653		5.68365	up	Rv1458c	Rv1458c	ABC-type efflux protein, ATP-binding protein	TBFG_11486[0]|TBMG_02524[0]|JTY_1494[0]|Rv1458c[0]|Mb1493c[0]|MRA_1467[0]|MT1505[0]|BCG_1519c[0]	TBFG_11486, TBFG_01463	antibiotic ABC transporter ATP-binding protein|antibiotic-transport ATP-binding protein ABC transporter|putative unidentified antibiotic-transport ATP-binding protein ABC transporter|ABC-type efflux protein, ATP-binding protein|PROBABLE UNIDENTIFIED ANTIBIOTIC-TRANSPORT ATP-BINDING PROTEIN ABC TRANSPORTER|Unidentified antibiotic ABC transporter ATP-binding protein|Probable unidentified antibiotic…	-5.68365	-2.50682
BUGS0000000570558		5.66942	up	Rv3612c	Rv3612c	Putative uncharacterized protein	TBFG_13644[0]|TBMG_03650[0]|JTY_3677[0]|Rv3612c[0]|Mb3642c[0]|MRA_3649.1[0]|MT3715[0]|BCG_3676c[0]		hypothetical protein|Putative uncharacterized protein|Putative uncharacterized protein Mb3642c|Putative uncharacterized protein BCG_3676c	-5.66942	-2.5032
BUGS0000000579515		4.71167	up	Rv3899c	Rv3899c	Putative uncharacterized protein	TBFG_13934[0]|TBMG_03947[0]|JTY_3957[0]|Rv3899c[0]|Mb3928c[0]|MRA_3938[0]|MT4016[0]|BCG_3955c[0]	TBFG_13934, TBFG_03888	hypothetical protein|Putative uncharacterized protein|Putative uncharacterized protein Mb3928c|Putative uncharacterized protein BCG_3955c	-4.71167	-2.23624
BUGS0000000635225		4.57616	up	Rv2658c	Rv2658c	Uncharacterized protein Rv2658c/MT2734.1	TBFG_12674[0]|TBMG_01315[0]|Rv2658c[0]|MRA_2688[0]|MT2734.1[0]	TBFG_12674, TBFG_02638	phiRv2 prophage protein|phiRv2 phage protein|Uncharacterized protein Rv2658c/MT2734.1|Putative uncharacterized protein	-4.57616	-2.19414
BUGS0000000634565		4.52641	up	Rv2659c	Rv2659c	PROBABLE phiRv2 PROPHAGE INTEGRASE	TBFG_12675[0]|TBMG_01314[0]|Rv2659c[0]|MRA_2689[0]|MT2735[0]	TBFG_12675, TBFG_02639	phiRv2 prophage integrase|phiRv2 phage integrase|PROBABLE phiRv2 PROPHAGE INTEGRASE|Integrase	-4.52641	-2.17837
BUGS0000000569272		3.99045	up	Mb3356	Mb3356	Putative uncharacterized protein Mb3356	JTY_3393[0]|Mb3356[0]|BCG_3393[0]		hypothetical protein|Putative uncharacterized protein Mb3356|Putative uncharacterized protein BCG_3393	-3.99045	-1.99655
BUGS0000000634566		3.81662	up	Rv2659c	Rv2659c	PROBABLE phiRv2 PROPHAGE INTEGRASE	TBFG_12675[0]|TBMG_01314[0]|Rv2659c[0]|MRA_2689[0]|MT2735[0]	TBFG_12675, TBFG_02639	phiRv2 prophage integrase|phiRv2 phage integrase|PROBABLE phiRv2 PROPHAGE INTEGRASE|Integrase	-3.81662	-1.9323
BUGS0000000635224		3.80505	up	Rv2658c	Rv2658c	Uncharacterized protein Rv2658c/MT2734.1	TBFG_12674[0]|TBMG_01315[0]|Rv2658c[0]|MRA_2688[0]|MT2734.1[0]	TBFG_12674, TBFG_02638	phiRv2 prophage protein|phiRv2 phage protein|Uncharacterized protein Rv2658c/MT2734.1|Putative uncharacterized protein	-3.80505	-1.92791
BUGS0000000577427		3.73255	up	Rv0096	ppe1	Uncharacterized PPE family protein PPE1	TBFG_10097[0]|TBMG_00097[0]|JTY_0100[0]|Rv0096[0]|Mb0099[0]|MRA_0100[0]|MT0105[0]|BCG_0129[0]	TBFG_10097, TBFG_00096|PPE1|ppe1	PPE family protein|Uncharacterized PPE family protein PPE1|PPE FAMILY PROTEIN	-3.73255	-1.90016
BUGS0000000635223		3.58583	up	Rv2658c	Rv2658c	Uncharacterized protein Rv2658c/MT2734.1	TBFG_12674[0]|TBMG_01315[0]|Rv2658c[0]|MRA_2688[0]|MT2734.1[0]	TBFG_12674, TBFG_02638	phiRv2 prophage protein|phiRv2 phage protein|Uncharacterized protein Rv2658c/MT2734.1|Putative uncharacterized protein	-3.58583	-1.84231
BUGS0000000574667		-4.01841	down	Rv3229c	Rv3229c	Linoleoyl-CoA desaturase, putative	TBFG_13258[0]|TBMG_03277[0]|JTY_3254[0]|Rv3229c[0]|Mb3258c[0]|MRA_3270[0]|MT3326[0]|BCG_3259c[0]|BCG_3259c[0]	TBFG_13258, TBFG_03216|desA3_1	linoleoyl-CoA desaturase|putative linoleoyl-CoA desaturase|Linoleoyl-CoA desaturase, putative|POSSIBLE LINOLEOYL-COA DESATURASE (DELTA(6)-DESATURASE)|Putative linoleoyl-CoA desaturase|Possible linoleoyl-CoA desaturase	4.01841	2.00662
BUGS0000000579860		-7.61356	down	Rv3229c	Rv3229c	Linoleoyl-CoA desaturase, putative	TBFG_13258[0]|TBMG_03277[0]|JTY_3254[0]|Rv3229c[0]|Mb3258c[0]|MRA_3270[0]|MT3326[0]|BCG_3259c[0]|BCG_3259c[0]	TBFG_13258, TBFG_03216|desA3_1	linoleoyl-CoA desaturase|putative linoleoyl-CoA desaturase|Linoleoyl-CoA desaturase, putative|POSSIBLE LINOLEOYL-COA DESATURASE (DELTA(6)-DESATURASE)|Putative linoleoyl-CoA desaturase|Possible linoleoyl-CoA desaturase	7.61356	2.92857
BUGS0000000574668		-8.90971	down	Rv3229c	Rv3229c	Linoleoyl-CoA desaturase, putative	TBFG_13258[0]|TBMG_03277[0]|JTY_3254[0]|Rv3229c[0]|Mb3258c[0]|MRA_3270[0]|MT3326[0]|BCG_3259c[0]|BCG_3259c[0]	TBFG_13258, TBFG_03216|desA3_1	linoleoyl-CoA desaturase|putative linoleoyl-CoA desaturase|Linoleoyl-CoA desaturase, putative|POSSIBLE LINOLEOYL-COA DESATURASE (DELTA(6)-DESATURASE)|Putative linoleoyl-CoA desaturase|Possible linoleoyl-CoA desaturase	8.90971	3.15538
